# Supplementary material for: Predictors of Heart Failure in Pediatric Patients with End-Stage Kidney Disease Secondary to Nephrotic Syndrome
Source: Medicina (Kaunas). 2026 Jun 10;62(6):1131. doi: 10.3390/medicina62061131 (PMC13303514; doi:10.3390/medicina62061131)
Supplement: Supplementary file 1 [file medicina-62-01131-s001.zip]

Archive with 1 entries (1 files):
- medicina-4263697-supplementary.pdf
